# Supplementary material for: ‘We all need to be on the same page’: sustainment of healthy food retail practices in Australian public settings
Source: Health Promot Int. 2026 Jul 14;41(4):daag092. doi: 10.1093/heapro/daag092 (PMC13394710; doi:10.1093/heapro/daag092)
Supplement: daag092_Supplementary_Data [file daag092_supplementary_data.zip]

Archive with 4 entries (4 files):
- HFR sustainment interviews_s-file 4 strategies final.docx
- HFR sustainment interviews_supplementary file 1.docx
- HFR sustainment interviews_supplementary file 2 final.docx
- HFR sustainment interviews_supplementary file 3 final.docx
